# Supplementary material for: Overcoming Resistance to Temozolomide in Glioblastoma: A Scoping Review of Preclinical and Clinical Data
Source: Life (Basel). 2024 May 24;14(6):673. doi: 10.3390/life14060673 (PMC11204771; doi:10.3390/life14060673)
Supplement: Supplementary file 1 [file life-14-00673-s001.zip]

Archive with 1 entries (1 files):
- life-2952032-supplementary.pdf
